# Supplementary material for: Pattern recognition of microcirculation with super-resolution ultrasound imaging provides markers for early tumor response to anti-angiogenic therapy
Source: Theranostics. 2024 Jan 20;14(3):1312–24. doi: 10.7150/thno.89306 (PMC10845201; doi:10.7150/thno.89306)
Supplement: Supplementary file 1 — Supplementary figures, methods, video. [file thnov14p1312s1.zip]

Archive with 2 entries (2 files):
- SupplementalContent_Cleanver_figures.pdf
- SupplementaryVideo1-InvivoPARMresults.mp4
